# Supplementary material for: KRAS G12A Identifies a High-Risk Subset in Resected Stage II–III Colorectal Cancer
Source: Cancers (Basel). 2025 Nov 7;17(22):3599. doi: 10.3390/cancers17223599 (PMC12651688; doi:10.3390/cancers17223599)
Supplement: Supplementary file 1 [file cancers-17-03599-s001.zip]

Archive with 1 entries (1 files):
- cancers-3952176-supplementary.pdf
